# Supplementary material for: Painful Legs and Moving Toes Syndrome: Case Report and Review
Source: Neurol Int. 2024 Nov 4;16(6):1343–54. doi: 10.3390/neurolint16060102 (PMC11587123; doi:10.3390/neurolint16060102)
Supplement: Supplementary file 1 [file neurolint-16-00102-s001.zip]

Archive with 1 entries (1 files):
- neurolint-3199223-Video S1.mp4
